# Supplementary material for: Identification of CCL20 and LCN2 as Efficient Serological Tools for Detection of Hepatocellular Carcinoma
Source: Dis Markers. 2022 Mar 10;2022:7758735. doi: 10.1155/2022/7758735 (PMC8930252; doi:10.1155/2022/7758735)
Supplement: Supplementary Materials — Supporting Figure 1: comparison of expression levels of 16 upregulated genes, whose protein products were thought to locate extracellularly with the highest confidence score. Data were derived from GSE14520. ∗∗∗∗p < 0.0001. Supporting Figure 2: correlation analysis of expression levels of abovementioned genes. Data were derived from GSE14520. Digits in the blocks represented the Pearson correlation coefficients. Supporting Figure 3: comparison of serum concentrations of 10 potential biomarkers for the first-step validation. Each group included 58 samples. ∗p < 0.05, ∗∗p < 0.01, ∗∗∗p < 0.001, and ∗∗∗∗p < 0.0001. n.s.: not significant. Supporting Figure 4: pairwise correlation analysis of the concentrations between 10 potential biomarkers. Digits in the blocks represented the Pearson correlation coefficients. Supporting Figure 5: pairwise correlation between serum levels of CCL20, LCN2, AFP, and CA199. Data from all samples were used. Digits in the blocks represented the Pearson correlation coefficients. Supporting Table 1: differential expression information and brief description of 16 extracellularly located genes. Supporting Table 2: diagnostic model construction using the comprehensive control (liver cirrhosis+healthy). Supporting Table 3: pairwise comparison of ROC curves. Supporting Table 4: diagnostic model construction using liver cirrhosis as control. [file 7758735.f1.zip]

Archive with 2 entries (2 files):
- 7758735.f1.pdf
- 7758735.f2.pdf
